# Supplementary material for: A new species of Ophryotrocha (Annelida, Eunicida, Dorvilleidae) from hydrothermal vents on the Southwest Indian Ridge
Source: Zookeys. 2017 Aug 1;(687):1–9. doi: 10.3897/zookeys.687.13046 (PMC5672568; doi:10.3897/zookeys.687.13046)
Supplement: XML Treatment for Ophryotrocha jiaolongi [file zookeys.687.13046-treatment1.xml]

<!DOCTYPE tp:taxon-treatment
  PUBLIC "-//TaxonX//DTD Taxonomic Treatment Publishing DTD v0 20100105//EN" "tax-treatment-NSO.dtd">
<tp:taxon-treatment xmlns:tp="http://www.plazi.org/taxpub"><tp:treatment-meta><kwd-group><label>Taxon classification</label><kwd><named-content xmlns:xlink="http://www.w3.org/1999/xlink" content-type="kingdom">Animalia</named-content></kwd><kwd><named-content xmlns:xlink="http://www.w3.org/1999/xlink" content-type="order">Annelida</named-content></kwd><kwd><named-content xmlns:xlink="http://www.w3.org/1999/xlink" content-type="family">Dorvilleidae</named-content></kwd></kwd-group><mixed-citation publication-type="journal"><person-group><name><surname>Zhang</surname><given-names>Dong-sheng</given-names></name><name><surname>Zhou</surname><given-names>Ya-dong</given-names></name><name><surname>Wang</surname><given-names>Chun-sheng</given-names></name><name><surname>Rouse</surname><given-names>Greg W.</given-names></name></person-group><article-title>A new species of <italic><tp:taxon-name><tp:taxon-name-part taxon-name-part-type="genus" reg="Ophryotrocha">Ophryotrocha</tp:taxon-name-part></tp:taxon-name></italic> (<tp:taxon-name><tp:taxon-name-part taxon-name-part-type="phylum">Annelida</tp:taxon-name-part></tp:taxon-name>, <tp:taxon-name><tp:taxon-name-part taxon-name-part-type="order">Eunicida</tp:taxon-name-part></tp:taxon-name>, <tp:taxon-name><tp:taxon-name-part taxon-name-part-type="family">Dorvilleidae</tp:taxon-name-part></tp:taxon-name>) from hydrothermal vents on the Southwest Indian Ridge</article-title><source>Zookeys</source><day>1</day><month>8</month><year>2017</year><volume>2017</volume><issue>687</issue><fpage>1</fpage><lpage>9</lpage><pub-id pub-id-type="doi">10.3897/zookeys.687.13046</pub-id></mixed-citation></tp:treatment-meta><tp:nomenclature><tp:taxon-name>
              <tp:taxon-name-part taxon-name-part-type="genus" reg="Ophryotrocha">Ophryotrocha</tp:taxon-name-part>
              <tp:taxon-name-part taxon-name-part-type="species" reg="jiaolongi">jiaolongi</tp:taxon-name-part>
              <object-id xmlns:xlink="http://www.w3.org/1999/xlink" content-type="zoobank" xlink:type="simple">http://zoobank.org/60CF9A6D-DBB9-4048-9C1C-501E94C580E0</object-id>
            </tp:taxon-name><tp:taxon-status xmlns:xlink="http://www.w3.org/1999/xlink" xlink:type="simple">sp. n.</tp:taxon-status><xref ref-type="fig" rid="F1">Figs 1</xref><xref ref-type="fig" rid="F2">, 2</xref><xref ref-type="fig" rid="F3">, 3</xref><xref ref-type="fig" rid="F4">, 4</xref></tp:nomenclature><tp:treatment-sec sec-type="Holotype" id="SECID0ETIAC"><title>Holotype.</title><p>(RSIO35301) Southwest Indian Ridge, Longqi vent field, HOV <italic>Jiaolong</italic> Dive 94, <named-content xmlns:xlink="http://www.w3.org/1999/xlink" content-type="dwc:verbatimCoordinates" xlink:type="simple"><named-content content-type="geo-json" specific-use="{&#34;type&#34;:&#34;Point&#34;,&#34;coordinates&#34;:[49.649500,-37.783500]}" id="NCID0E5IAC" xlink:type="simple">49.6495°E; 37.7835°S</named-content></named-content>, 2760m depth, 11 January 2015: ~ 10 mm long, 58 chaetigers; Paratypes: 21 specimens (RSIO35302) from same location as holotype; 7 specimens (RSIO35303) from Southwest Indian Ridge, Longqi vent field, <named-content xmlns:xlink="http://www.w3.org/1999/xlink" content-type="dwc:verbatimCoordinates" xlink:type="simple"><named-content content-type="geo-json" specific-use="{&#34;type&#34;:&#34;Point&#34;,&#34;coordinates&#34;:[49.650100,-37.783600]}" id="NCID0EGJAC" xlink:type="simple">49.6501°E; 37.7836°S</named-content></named-content>, 2737m depth; 8 specimens (<named-content xmlns:xlink="http://www.w3.org/1999/xlink" content-type="dwc:institutional_code" xlink:type="simple">SIO</named-content>-BIC A6729) same locality as holotype.</p></tp:treatment-sec><tp:treatment-sec sec-type="description" id="SECID0EQJAC"><title>Description.</title><p>In life, body translucent (Fig. <xref ref-type="fig" rid="F1">1a</xref>), becoming opaque white after preservation (Fig. <xref ref-type="fig" rid="F2">2a, b</xref>). Body shape elongated, slightly dorsoventrally compressed, length up to 10 mm for more than 50 chaetigers, width 1.1 mm, uniform throughout the body, slightly tapering posteriorly (Fig. <xref ref-type="fig" rid="F2">2a, b</xref>). Prostomium wider than long, anterior margin rounded, posterior medial area slightly raised. Paired antennae short, digitiform, inserted dorsally, reaching to the anteriorly rounded edge of the prostomium (Fig. <xref ref-type="fig" rid="F2">2c</xref>, Fig. <xref ref-type="fig" rid="F4">4a</xref>). Paired palps digitiform, similar length as antennae, inserted ventral-laterally on prostomium (Fig. <xref ref-type="fig" rid="F2">2d</xref>). Eyes not visible. Peristomium with two rings sub-equal in length to following segments, the first ring with two notches ventrally on both sides of the jaw (Fig. <xref ref-type="fig" rid="F2">2d</xref>). Complete ciliary bands are observed on peristomium segments and chaetigers. Pygidium with terminal anus, two digitiform pygidial cirri <!--PageBreak-->inserted laterally, similar in length with the parapodia on the last chaetigers, a small median papilla ventrally placed (Fig. <xref ref-type="fig" rid="F2">2a, b</xref>, Fig. <xref ref-type="fig" rid="F4">4b</xref>).</p><fig id="F1" position="float" orientation="portrait"><label>Figure 1.</label><caption><p>
                  <bold>a</bold> <italic><tp:taxon-name><tp:taxon-name-part taxon-name-part-type="genus" reg="Ophyrotrocha">Ophyrotrocha</tp:taxon-name-part> <tp:taxon-name-part taxon-name-part-type="species" reg="jiaolongi">jiaolongi</tp:taxon-name-part></tp:taxon-name></italic> sp. n. (red arrows) specimens in vivo at the hydrothermal vent with mussels <bold>b</bold> same hydrothermal vent structure where <italic><tp:taxon-name><tp:taxon-name-part taxon-name-part-type="genus" reg="Ophryotrocha">Ophryotrocha</tp:taxon-name-part></tp:taxon-name></italic> specimens collected. Bars: 5 cm (<bold>a</bold>).</p></caption><graphic xmlns:xlink="http://www.w3.org/1999/xlink" xlink:href="zookeys-687-001-g001.jpg" position="float" orientation="portrait" xlink:type="simple" id="oo_147629.jpg"/></fig><fig id="F2" position="float" orientation="portrait"><label>Figure 2.</label><caption><p>
                  <italic><tp:taxon-name><tp:taxon-name-part taxon-name-part-type="genus" reg="Ophyrotrocha">Ophyrotrocha</tp:taxon-name-part> <tp:taxon-name-part taxon-name-part-type="species" reg="jiaolongi">jiaolongi</tp:taxon-name-part></tp:taxon-name></italic> sp. n., holotype. <bold>a</bold> dorsal view of whole body <bold>b</bold> ventral view of whole body <bold>c</bold> dorsal view of anterior region <bold>d</bold> ventral view of anterior region. Bars: 1 mm (<bold>a, b</bold>), 0.5 mm (<bold>c, d</bold>).</p></caption><graphic xmlns:xlink="http://www.w3.org/1999/xlink" xlink:href="zookeys-687-001-g002.jpg" position="float" orientation="portrait" xlink:type="simple" id="oo_147630.jpg"/></fig><p>Mandibles rod-like, each cutting plate composed of two sub-triangular plates, dorsal plate larger than ventral plate, fused together from anterior and middle sides, distal edge smooth, with single blunt peak, no serration or teeth observed (Fig. <xref ref-type="fig" rid="F3">3a</xref>). Maxillae P-type (Fig. <xref ref-type="fig" rid="F3">3b</xref>, Fig. <xref ref-type="fig" rid="F4">4c</xref>), forceps comb-like with more than 30 teeth slightly decreasing in size distally (Fig. <xref ref-type="fig" rid="F3">3b</xref>), seven pairs of free denticles (D), posteriormost pair (D1) oval shaped, longer than wide, smaller than forceps, D2-D7 shovel shape, wide sub-equal with long, except D3 clearly longer than wide (Fig. <xref ref-type="fig" rid="F3">3b, d</xref>). D2-D3 with a slightly larger main fang and similar long sharp teeth (Fig. <xref ref-type="fig" rid="F3">3b, d</xref>), D4–D5 with alternating long and short teeth (Fig. <xref ref-type="fig" rid="F3">3c</xref>), D6–D7 with serrated margin similar as D4–D5 or with smooth margin (Fig. <xref ref-type="fig" rid="F3">3e</xref>). K-type maxillae not found.</p><p>Parapodia uniramous, slightly broadening distally with long sub-conical dorsal cirri and short nub-like ventral cirri (Fig. <xref ref-type="fig" rid="F4">4d</xref>). Supra-acicular chaetae simple, distally serrated, tapering abruptly into a fang, bearing several tiny spines on both sides distally (Fig. <xref ref-type="fig" rid="F3">3f</xref>), maximum 8 chaetae per fascicle. Sub-acicular chaetae compound, blades with distally curved main fang and double row of spines, heterogomph shaft with several spines distally (Fig. <xref ref-type="fig" rid="F3">3g</xref>), maximum 11 chaetae per fascicle. Some parapodiau appear to have sub-acicular retractable lobes with 1–3 simple chaetae (Fig. <xref ref-type="fig" rid="F3">3h</xref>).</p><fig id="F3" position="float" orientation="portrait"><label>Figure 3.</label><caption><p>
                  <italic><tp:taxon-name><tp:taxon-name-part taxon-name-part-type="genus" reg="Ophyrotrocha">Ophyrotrocha</tp:taxon-name-part> <tp:taxon-name-part taxon-name-part-type="species" reg="jiaolongi">jiaolongi</tp:taxon-name-part></tp:taxon-name></italic> sp. n. SEM images. (<bold>a–c, f–h</bold> holotype <bold>d–e</bold> paratype) <bold>a</bold> mandible, ventral view <bold>b</bold> forceps with free denticles 1-3 (D1-D3), dorsal view <bold>c</bold> free denticles 4-5 (D4-D5) <bold>d</bold> forcep with free denticles 1-3 (D1-D3) <bold>e</bold> free denticles 5-7 (D5-D7) <bold>f</bold> supra-acicular simple chaeta <bold>g</bold> sub-acicular compound chaeta <bold>f</bold> simple chaetae on sub-acicular lobe. Bars: 200 µm (<bold>a, b</bold>), 50 µm (<bold>c, h</bold>), 100 µm (<bold>d, e</bold>), 10 µm (<bold>f, g</bold>).</p></caption><graphic xmlns:xlink="http://www.w3.org/1999/xlink" xlink:href="zookeys-687-001-g003.jpg" position="float" orientation="portrait" xlink:type="simple" id="oo_147631.jpg"/></fig><fig id="F4" position="float" orientation="portrait"><label>Figure 4.</label><caption><p>
                  <italic><tp:taxon-name><tp:taxon-name-part taxon-name-part-type="genus" reg="Ophyrotrocha">Ophyrotrocha</tp:taxon-name-part> <tp:taxon-name-part taxon-name-part-type="species" reg="jiaolongi">jiaolongi</tp:taxon-name-part></tp:taxon-name></italic> sp. n. <bold>a</bold> prostomial, dorsal view <bold>b</bold> pydigium, dorsal view <bold>c</bold> maxillae with 7 pairs of free denticles <bold>d</bold> parapodia, anterior view. Bars: 500 µm (<bold>a, b</bold>), 200 µm (<bold>c, d</bold>).</p></caption><graphic xmlns:xlink="http://www.w3.org/1999/xlink" xlink:href="zookeys-687-001-g004.jpg" position="float" orientation="portrait" xlink:type="simple" id="oo_147632.jpg"/></fig></tp:treatment-sec><tp:treatment-sec sec-type="etymology" id="SECID0ESBAE"><title>Etymology.</title><p>
              <italic><tp:taxon-name><tp:taxon-name-part taxon-name-part-type="genus" reg="Ophryotrocha">Ophryotrocha</tp:taxon-name-part> <tp:taxon-name-part taxon-name-part-type="species" reg="jiaolongi">jiaolongi</tp:taxon-name-part></tp:taxon-name></italic> sp. n. is named after the Chinese manned submersible <italic>Jiaolong</italic>, in recognition of its successful expedition to the hydrothermal vents of the Southwest Indian Ridge.</p><!--PageBreak--></tp:treatment-sec><tp:treatment-sec sec-type="remarks" id="SECID0EGCAE"><title>Remarks.</title><p>The complex pharyngeal jaw apparatus, which is morphologically well characterized by the presence of ventral mandibles and dorsal maxillae, is an important diagnostic feature in <tp:taxon-name><tp:taxon-name-part taxon-name-part-type="family">Dorvilleidae</tp:taxon-name-part></tp:taxon-name> (<xref ref-type="bibr" rid="B14">Rouse and Pleijel 2001</xref>). Mandibles of most <italic><tp:taxon-name><tp:taxon-name-part taxon-name-part-type="genus" reg="Ophryotrocha">Ophryotrocha</tp:taxon-name-part></tp:taxon-name></italic> species have been reported with a distally serrated edge or smooth anterior margin with anterior mandibular peaks. <italic><tp:taxon-name><tp:taxon-name-part taxon-name-part-type="genus" reg="Ophryotrocha">Ophryotrocha</tp:taxon-name-part> <tp:taxon-name-part taxon-name-part-type="species" reg="jiaolongi">jiaolongi</tp:taxon-name-part></tp:taxon-name></italic> sp. n. has distinctive mandibles, with folded sub-triangular cutting plates, a distally smooth edge and a single anterior blunt peak, which easily distinguish it from other <italic><tp:taxon-name><tp:taxon-name-part taxon-name-part-type="genus" reg="Ophryotrocha">Ophryotrocha</tp:taxon-name-part></tp:taxon-name></italic> species. Among <italic><tp:taxon-name><tp:taxon-name-part taxon-name-part-type="genus" reg="Ophryotrocha">Ophryotrocha</tp:taxon-name-part></tp:taxon-name></italic> species, <italic><tp:taxon-name><tp:taxon-name-part taxon-name-part-type="genus" reg="Ophryotrocha">O.</tp:taxon-name-part> <tp:taxon-name-part taxon-name-part-type="species" reg="jiaolongi">jiaolongi</tp:taxon-name-part></tp:taxon-name></italic> sp. n. most closely resembles <italic><tp:taxon-name><tp:taxon-name-part taxon-name-part-type="genus" reg="Ophryotrocha">O.</tp:taxon-name-part> <tp:taxon-name-part taxon-name-part-type="species" reg="akessoni">akessoni</tp:taxon-name-part></tp:taxon-name></italic> Blake, 1985, in the general morphology of the prostomium, peristomium, ciliary bands, parapodia and chaetae, as well as in mandibular and maxillary structure. <italic><tp:taxon-name><tp:taxon-name-part taxon-name-part-type="genus" reg="Ophryotrocha">Ophryotrocha</tp:taxon-name-part> <tp:taxon-name-part taxon-name-part-type="species" reg="jiaolongi">jiaolongi</tp:taxon-name-part></tp:taxon-name></italic> sp. n. differs from <italic><tp:taxon-name><tp:taxon-name-part taxon-name-part-type="genus" reg="Ophryotrocha">O.</tp:taxon-name-part> <tp:taxon-name-part taxon-name-part-type="species" reg="akessoni">akessoni</tp:taxon-name-part></tp:taxon-name></italic> in having shorter antennae and palps and slight differences in jaw structure. The maxillae appear to be P-type in both species, although Blake referred to that of <italic><tp:taxon-name><tp:taxon-name-part taxon-name-part-type="genus" reg="Ophryotrocha">O.</tp:taxon-name-part> <tp:taxon-name-part taxon-name-part-type="species" reg="akessoni">akessoni</tp:taxon-name-part></tp:taxon-name></italic> as tending towards K-type in the adult. <italic><tp:taxon-name><tp:taxon-name-part taxon-name-part-type="genus" reg="Ophryotrocha">Ophryotrocha</tp:taxon-name-part> <tp:taxon-name-part taxon-name-part-type="species" reg="jiaolongi">jiaolongi</tp:taxon-name-part></tp:taxon-name></italic> has alternating large and small teeth on D4-D5, while <italic><tp:taxon-name><tp:taxon-name-part taxon-name-part-type="genus" reg="Ophryotrocha">O.</tp:taxon-name-part> <tp:taxon-name-part taxon-name-part-type="species" reg="akessoni">akessoni</tp:taxon-name-part></tp:taxon-name></italic> has alternating large and small teeth on the forceps and D1.</p></tp:treatment-sec><tp:treatment-sec sec-type="DNA" id="SECID0EFGAE"><title>DNA.</title><p>Sequences of <italic><tp:taxon-name><tp:taxon-name-part taxon-name-part-type="genus" reg="Ophryotrocha">Ophryotrocha</tp:taxon-name-part> <tp:taxon-name-part taxon-name-part-type="species" reg="jiaolongi">jiaolongi</tp:taxon-name-part></tp:taxon-name></italic> sp. n. are deposited at NCBI Genbank with accession numbers CO1 <ext-link xmlns:xlink="http://www.w3.org/1999/xlink" ext-link-type="gen" xlink:href="KY906961" xlink:type="simple">KY906961</ext-link>-<ext-link xmlns:xlink="http://www.w3.org/1999/xlink" ext-link-type="gen" xlink:href="KY906965" xlink:type="simple">KY906965</ext-link>, 16S <ext-link xmlns:xlink="http://www.w3.org/1999/xlink" ext-link-type="gen" xlink:href="MF398963" xlink:type="simple">MF398963</ext-link>-<ext-link xmlns:xlink="http://www.w3.org/1999/xlink" ext-link-type="gen" xlink:href="MF398967" xlink:type="simple">MF398967</ext-link>, and H3 <ext-link xmlns:xlink="http://www.w3.org/1999/xlink" ext-link-type="gen" xlink:href="MF398968" xlink:type="simple">MF398968</ext-link>-<ext-link xmlns:xlink="http://www.w3.org/1999/xlink" ext-link-type="gen" xlink:href="MF398972" xlink:type="simple">MF398972</ext-link>. Preliminary phylogenetic analysis of the DNA data suggests that <italic><tp:taxon-name><tp:taxon-name-part taxon-name-part-type="genus" reg="Ophryotrocha">O.</tp:taxon-name-part> <tp:taxon-name-part taxon-name-part-type="species" reg="jiaolongi">jiaolongi</tp:taxon-name-part></tp:taxon-name></italic> sp. n. is closely related to <italic><tp:taxon-name><tp:taxon-name-part taxon-name-part-type="genus" reg="Ophryotrocha">O.</tp:taxon-name-part> <tp:taxon-name-part taxon-name-part-type="species" reg="clava">clava</tp:taxon-name-part></tp:taxon-name></italic> from whale bones. However, only one sequence of vent species (<italic><tp:taxon-name><tp:taxon-name-part taxon-name-part-type="genus" reg="Ophryotrocha">O.</tp:taxon-name-part> <tp:taxon-name-part taxon-name-part-type="species" reg="globopalpata">globopalpata</tp:taxon-name-part></tp:taxon-name></italic>) is currently available, which is located in a different clade from the new species. Further DNA data is being acquired from other vent <italic><tp:taxon-name><tp:taxon-name-part taxon-name-part-type="genus" reg="Ophryotrocha">Ophryotrocha</tp:taxon-name-part></tp:taxon-name></italic> species, which will help us to get a better understanding of the relationship among vents <italic><tp:taxon-name><tp:taxon-name-part taxon-name-part-type="genus" reg="Ophryotrocha">Ophryotrocha</tp:taxon-name-part></tp:taxon-name></italic> species in the near future (Zhang et al. in prep.).</p><fig id="F5" position="float" orientation="portrait"><label>Figure 5.</label><caption><p>Maximum likelihood tree of the combined analysis from three genes (CO1, 16S, H3). Bootstrap support values (only higher than 50 were shown) were generated with a rapid bootstrapping algorithm for 1000 replicates. Double asterisk indicates support value of 100, single asterisk indicates support value of 95 or above.</p></caption><graphic xmlns:xlink="http://www.w3.org/1999/xlink" xlink:href="zookeys-687-001-g005.jpg" position="float" orientation="portrait" xlink:type="simple" id="oo_147633.jpg"/></fig></tp:treatment-sec><ref-list><ref id="B14"><mixed-citation xmlns:xlink="http://www.w3.org/1999/xlink" xlink:type="simple">
          <person-group><name name-style="western"><surname>Rouse</surname><given-names>GW</given-names></name><name name-style="western"><surname>Pleijel</surname><given-names>F</given-names></name></person-group> (<year>2001</year>) <italic><tp:taxon-name><tp:taxon-name-part taxon-name-part-type="genus">Polychaetes</tp:taxon-name-part></tp:taxon-name></italic>. Oxford University Press, London, 1–354.</mixed-citation></ref></ref-list></tp:taxon-treatment>
